# Supplementary material for: S-equol Modulates T3-Induced Transcription and Neurite Outgrowth in Neuronal Cells
Source: Int J Mol Sci. 2026 Apr 3;27(7):3253. doi: 10.3390/ijms27073253 (PMC13073576; doi:10.3390/ijms27073253)
Supplement: Supplementary file 1 [file ijms-27-03253-s001.zip]

Archive with 4 entries (4 files):
- Supplementary Figure S1.pdf
- Supplementary Figure S2.pdf
- Supplementary Figure S3.pdf
- Table S1.pdf
